# Supplementary material for: Association of lineage 4.2.2 of Mycobacterium tuberculosis with the 63-bp deletion variant of the mpt64 gene
Source: Microbiol Spectr. 2023 Nov 10;11(6):e01842-23. doi: 10.1128/spectrum.01842-23 (PMC10714870; doi:10.1128/spectrum.01842-23)
Supplement: Table S1 — Information and sequences of 270 L4.2.2 isolates from 16 countries worldwide downloaded from the European Nucleotide Archive (ENA) database. [file spectrum.01842-23-s0002.xlsx]

## Sheet: Sheet1
Table S1. The information and sequence of 270 L4.2.2 isolates from 16 countries worldwide download from European Nucleotide Archive (ENA) database.
Accession Number	num	Isolates country	Isolated time
DRR034413	1	Japan	2013
DRR034447	1	Japan	2008
DRR034480	1	Japan	2008
DRR034504	1	Japan	2008
DRR034507	1	Japan	2008
DRR130144	1	Japan	2012
DRR130150	1	Japan	2012
DRR130195	1	Japan	2014
DRR130212	1	Japan	2012
DRR130233	1	Japan	2015
DRR130236	1	Japan	2015
DRR130239	1	Japan	2016
DRR130240	1	Japan	2016
ERR017794	1	United Kingdom	2005
ERR017797	1	United Kingdom	2006
ERR019871	1	United Kingdom	2006
ERR025427	1	Netherlands	1995
ERR025428	1	Netherlands	2004
ERR025432	1	Netherlands	1996
ERR025433	1	Netherlands	2003
ERR025434	1	Netherlands	1994
ERR025435	1	Netherlands	1994
ERR025436	1	Netherlands	1995
ERR025842	1	United Kingdom	2000
ERR025843	1	United Kingdom	2001
ERR025844	1	United Kingdom	2004
ERR025846	1	United Kingdom	1998
ERR026476	1	Netherlands	1999
ERR028615	1	Netherlands	1994
ERR028616	1	Netherlands	1994
ERR028617	1	Netherlands	1998
ERR029204	1	Netherlands	1999
ERR038291	1	United Kingdom	2008
ERR038292	1	United Kingdom	2008
ERR038741	1	Uganda	2005
ERR039345	1	United Kingdom	2003
ERR046922	1	United Kingdom	2006
ERR072095	1	United Kingdom	2005
ERR176734	1	Malawi	1997
ERR181975	1	Malawi	2005
ERR2027230	1	United Kingdom	2015
ERR212000	1	Malawi	2002
ERR2145509	1	NA	NA
ERR2145520	1	NA	NA
ERR2145524	1	NA	NA
ERR2179684	1	China	2007
ERR2179692	1	China	2007
ERR2179712	1	China	2007
ERR2179723	1	China	2007
ERR2179734	1	China	2009
ERR2179735	1	China	2009
ERR2179739	1	China	2009
ERR2179740	1	China	2009
ERR2179743	1	China	2009
ERR2179744	1	China	2009
ERR2179798	1	China	2007
ERR2179803	1	China	2007
ERR2179807	1	China	2007
ERR2197000	1	France	2016
ERR221537	1	Malawi	2001
ERR234154	1	Germany	NA
ERR2516406	1	NA	NA
ERR2516411	1	NA	NA
ERR2516445	1	NA	NA
ERR2516715	1	NA	NA
ERR2516729	1	NA	NA
ERR400327	1	United Kingdom	NA
ERR400442	1	United Kingdom	NA
ERR400526	1	United Kingdom	NA
ERR4796333	1	India	NA
ERR4796336	1	India	NA
ERR4796396	1	India	NA
ERR4796542	1	India	NA
ERR4796545	1	India	NA
ERR4796548	1	India	NA
ERR4796618	1	India	NA
ERR4796622	1	India	NA
ERR4796666	1	India	NA
ERR4796768	1	India	NA
ERR4796792	1	India	NA
ERR4796795	1	India	NA
ERR4796821	1	India	NA
ERR4796822	1	India	NA
ERR4796858	1	India	NA
ERR4796904	1	India	NA
ERR4796976	1	India	NA
ERR4796981	1	India	NA
ERR4796985	1	India	NA
ERR4797017	1	India	NA
ERR4797094	1	India	NA
ERR4797134	1	India	NA
ERR4797145	1	India	NA
ERR4797157	1	India	NA
ERR4797166	1	India	NA
ERR4797173	1	India	NA
ERR4797207	1	India	NA
ERR4797282	1	India	NA
ERR4797441	1	India	NA
ERR4797491	1	India	NA
ERR4797587	1	India	NA
ERR4797648	1	India	NA
ERR4797743	1	India	NA
ERR4797923	1	India	NA
ERR4798120	1	India	NA
ERR4798135	1	India	NA
ERR4798185	1	India	NA
ERR550742	1	Germany	NA
ERR550818	1	Germany	NA
ERR550825	1	Germany	NA
ERR551072	1	Germany	NA
ERR551116	1	Germany	NA
ERR551165	1	Germany	NA
ERR551170	1	Germany	NA
ERR551303	1	Germany	NA
ERR551340	1	Germany	NA
ERR551463	1	Germany	NA
ERR551608	1	Germany	NA
ERR551652	1	Germany	NA
ERR551813	1	Germany	NA
ERR551818	1	Germany	NA
ERR551883	1	Germany	NA
ERR551908	1	Germany	NA
ERR551940	1	Germany	NA
ERR552051	1	Germany	NA
ERR552091	1	Germany	NA
ERR552183	1	Germany	NA
ERR552203	1	Germany	NA
ERR552459	1	Germany	NA
ERR552483	1	Germany	NA
ERR552749	1	Germany	NA
ERR552884	1	Germany	NA
ERR552924	1	Germany	NA
ERR553038	1	Germany	NA
ERR553052	1	Germany	NA
ERR553143	1	Germany	NA
ERR553167	1	Germany	NA
ERR553203	1	Germany	NA
ERR553245	1	Germany	NA
ERR553287	1	Germany	NA
SRR10040142	1	China	2013
SRR10040191	1	China	2017
SRR10040194	1	China	2013
SRR10040251	1	China	2015
SRR10040356	1	China	2014
SRR10040383	1	China	2013
SRR10040391	1	China	2014
SRR10040402	1	China	2014
SRR10040458	1	China	2013
SRR10040459	1	China	2015
SRR10040517	1	China	2013
SRR10305629	1	China	NA
SRR10305632	1	China	NA
SRR10305751	1	China	NA
SRR10305787	1	China	NA
SRR10305799	1	China	NA
SRR10305981	1	China	NA
SRR10305985	1	China	NA
SRR10305986	1	China	NA
SRR16370283	1	NA	NA
SRR16370354	1	NA	NA
SRR16370439	1	NA	NA
SRR16370547	1	NA	NA
SRR16370585	1	NA	NA
SRR2100066	1	United Kingdom	NA
SRR2100107	1	United Kingdom	NA
SRR2100109	1	United Kingdom	NA
SRR2100202	1	United Kingdom	NA
SRR2100213	1	United Kingdom	NA
SRR2100317	1	United Kingdom	NA
SRR2100326	1	United Kingdom	NA
SRR2100338	1	United Kingdom	NA
SRR2100339	1	United Kingdom	NA
SRR2100342	1	United Kingdom	NA
SRR2100348	1	United Kingdom	NA
SRR2100379	1	United Kingdom	NA
SRR2100395	1	United Kingdom	NA
SRR2100466	1	United Kingdom	NA
SRR2100489	1	United Kingdom	NA
SRR2100505	1	United Kingdom	NA
SRR2100576	1	United Kingdom	NA
SRR2100657	1	United Kingdom	NA
SRR2100677	1	United Kingdom	NA
SRR2100727	1	United Kingdom	NA
SRR2100750	1	United Kingdom	NA
SRR2100799	1	United Kingdom	NA
SRR2100823	1	United Kingdom	NA
SRR2100846	1	United Kingdom	NA
SRR2100853	1	United Kingdom	NA
SRR2100858	1	United Kingdom	NA
SRR2100878	1	United Kingdom	NA
SRR2100925	1	United Kingdom	NA
SRR2100964	1	United Kingdom	NA
SRR2101024	1	United Kingdom	NA
SRR2101146	1	United Kingdom	NA
SRR2101152	1	United Kingdom	NA
SRR2101170	1	United Kingdom	NA
SRR2101696	1	NA	NA
SRR3082080	1	Djibouti	2014
SRR3082107	1	Tunisia	2011
SRR3082137	1	Djibouti	2014
SRR3085249	1	Italy	2008
SRR3085334	1	Djibouti	2014
SRR3085348	1	Tunisia	2011
SRR5065225	1	Vietnam	2011
SRR5065230	1	Vietnam	2010
SRR5065276	1	Vietnam	2010
SRR5065335	1	Vietnam	2011
SRR5065399	1	Vietnam	2010
SRR5065571	1	Vietnam	2011
SRR5065578	1	Vietnam	2011
SRR5065690	1	Vietnam	2011
SRR5067263	1	Vietnam	2010
SRR5067274	1	Vietnam	2010
SRR5067281	1	Vietnam	2010
SRR5067284	1	Vietnam	2010
SRR5067355	1	Vietnam	2010
SRR5067382	1	Vietnam	2010
SRR5067398	1	Vietnam	2010
SRR5067435	1	Vietnam	2010
SRR5067459	1	Vietnam	2010
SRR5067473	1	Vietnam	2010
SRR5067577	1	Vietnam	2010
SRR5067589	1	Vietnam	2010
SRR5067604	1	Vietnam	2010
SRR5067621	1	Vietnam	2010
SRR5073516	1	Vietnam	2009
SRR5073556	1	Vietnam	2009
SRR5073623	1	Vietnam	2009
SRR5073711	1	Vietnam	2009
SRR5073733	1	Vietnam	2009
SRR5073770	1	Vietnam	2009
SRR5073805	1	Vietnam	2009
SRR5073817	1	Vietnam	2009
SRR5073960	1	Vietnam	2009
SRR5073978	1	Vietnam	2009
SRR5153084	1	Azerbaijan	2016
SRR5314271	1	India	2011
SRR5341233	1	India	2005
SRR5341253	1	India	2005
SRR5341275	1	India	2015
SRR5341372	1	India	2014
SRR5709781	1	Thailand	2007
SRR5709841	1	Thailand	2010
SRR5709904	1	Thailand	2012
SRR6044938	1	United Kingdom	2016
SRR6045072	1	United Kingdom	2016
SRR6045277	1	United Kingdom	2016
SRR6045841	1	United Kingdom	2016
SRR6153009	1	Canada	2012
SRR6153123	1	Canada	2006
SRR6153221	1	Canada	2012
SRR6280330	1	China	2012
SRR6397411	1	Canada	2004
SRR6824338	1	China	2007
SRR6824359	1	China	2007
SRR6824397	1	China	2007
SRR6824405	1	China	2007
SRR6824480	1	China	2007
SRR6824554	1	China	2007
SRR6824695	1	China	2007
SRR7069052	1	United Kingdom	2015
SRR7069057	1	United Kingdom	2017
SRR7069772	1	United Kingdom	2015
SRR7069773	1	United Kingdom	2017
SRR7069992	1	United Kingdom	2016
SRR7070048	1	United Kingdom	2016
SRR7070099	1	United Kingdom	2016
SRR7070131	1	United Kingdom	2014
SRR7070235	1	United Kingdom	2016
SRR7070510	1	United Kingdom	2015
